# Supplementary material for: An alternatively spliced, non-signaling insulin receptor modulates insulin sensitivity via insulin peptide sequestration in C. elegans
Source: eLife. 2020 Feb 25;9:e49917. doi: 10.7554/eLife.49917 (PMC7041946; doi:10.7554/eLife.49917)
Supplement: Figure 3—source data 1. [file elife-49917-fig3-data1.xlsx]

## Sheet: Figure 3-source data 1
	Figure 3A: DAF-2B over-expression enhances dauer formation in daf-2(e1368)
	Key:	Trial	- experiment performed on separate occasions
		Bio Rep	- biological replicate with test populations derived from independent parental populations
		Tech Rep	- technical replicate, with test populations derived from the same parental population
		n	- number of worms scored per replicate
	Data in Figure 3A
		Control			Native DAF-2B OE						Control			Neuronal DAF-2B OE						Control			Hypodermal DAF-2B OE						Control			Muscle DAF-2B OE						Control			Intestinal DAF-2B OE
		daf-2(e1368)			daf-2(e1368); daf-2p::DAF-2B						daf-2(e1368)			daf-2(e1368); rab-3p::DAF-2B						daf-2(e1368)			daf-2(e1368); tag-335p::DAF-2B						daf-2(e1368)			daf-2(e1368); myo-3p::DAF-2B						daf-2(e1368)			daf-2(e1368); ges-1p::DAF-2B
		Bio Rep	% dauer	n	Transgene	Bio Rep	% dauer	n			Bio Rep	% dauer	n	Transgene	Bio Rep	% dauer	n			Bio Rep	% dauer	n	Transgene	Bio Rep	% dauer	n			Bio Rep	% dauer	n	Transgene	Bio Rep	% dauer	n			Bio Rep	% dauer	n	Transgene	Bio Rep	% dauer	n
	Trial 3	1	35.6808	213	jluEx132	1	40	165		Trial 4	1	42.5287	87	jluEx141	1	75.2809	89		Trial 5	1	51.8518	162	jluEx144	1	67.1875	64		Trial 6	1	66.9811	106	jluEx138	1	54	100		Trial 7	1	73.3333	120	jluEx135	1	51.5625	64
		2	31.0185	216		2	38.9535	172			2	43.1507	146		2	79.3103	87			2	48.503	167		2	67.5325	77			2	66.4634	164		2	55.8442	77			2	44.1489	188		2	43.3735	83
		3	27.9621	211		3	35.7143	210			3	39.6985	199		3	75.9036	83			3	51.2658	158		3	67.1429	70			3	42.9412	170		3	54.6875	64			3	26.8421	190		3	30.1887	106
		4	33.913	230		4	42.9412	170			4	36.1963	163		4	85.1485	101			4	63.1944	144		4	74.6988	83			4	48.6487	185		4	52.3077	65			4	28.9941	169		4	64.1026	78
		5	43.9759	166	jluEx133	1	57.1429	119			5	26.6667	120	jluEx142	1	66.2921	89			5	50.8876	169		5	79.7297	74			5	62.8099	121		5	28.5714	77			5	62.8571	140	jluEx136	1	72.1312	61
		6	43.128	211		2	49.1803	61			6	60	100		2	65.2174	69			6	52.2013	159	jluEx145	1	71.875	64			6	47.0149	134	jluEx139	1	45.614	57			6	41.954	174		2	59.4937	79
		7	34.9727	183		3	35.2201	159			7	43.9024	164		3	77.2727	66			7	45.614	171		2	68.5185	54			7	41.6058	137		2	38.5714	70			7	35.2459	122		3	57.3171	82
		8	36.646	161		4	48.1818	110			8	25.641	117		4	73.3333	90			8	41.6667	144		3	71.9298	57			8	46.25	160		3	34.4828	58			8	27.4336	113		4	60.2564	78
		9	23.5669	157		5	63.7681	69			9	25.6637	113	jluEx143	1	65.9091	88			9	41.2371	194		4	57.6923	78			9	35.2201	159		4	50	84							5	68	75
		10	52.4038	208	jluEx134	1	76.8518	108			10	46.6667	165		2	73.3333	60			10	40.3509	171		5	76.1905	63							5	55.2239	67						jluEx137	1	61.1765	85
						2	56.2092	153							3	71.0145	69																									2	28.4314	102
						3	69.1667	120							4	81.7073	82																									3	27.2727	55
						4	79.798	99																																		4	34.0425	94
						5	74.5763	59																																		5	30.1205	83
		Mean	36.3268			Mean	54.836				Mean	39.0115			Mean	74.1436				Mean	48.6773			Mean	70.2497				Mean	50.8817			Mean	46.9303				Mean	42.6011			Mean	49.1049
		SD	8.38237			SD	15.7636				SD	10.905			SD	6.32046				SD	6.89668			SD	6.12391				SD	11.6191			SD	9.77711				SD	17.2181			SD	16.2803
	Additional Replicates
		Control			Native DAF-2B OE				Neuronal DAF-2B OE				Muscle DAF-2B OE				Intestinal DAF-2B OE
		daf-2(e1368)			daf-2(e1368); daf-2p::DAF-2B				daf-2(e1368); rab-3p::DAF-2B				daf-2(e1368); myo-3p::DAF-2B				daf-2(e1368); ges-1p::DAF-2B
		Bio Rep	% dauer	n	Transgene	Bio Rep	% dauer	n	Transgene	Bio Rep	% dauer	n	Transgene	Bio Rep	% dauer	n	Transgene	Bio Rep	% dauer	n
	Trial 1	BR- 1	36.9128	149	jluEx133	1	61.3636	44	jluEx142	1	53.0864	81	jluEx140	1	51.7241	87	jluEx136	1	59.633	109
		2	40.8537	164		2	54.1667	24		2	58.6207	58		2	59.4937	79		2	58.0247	81
		3	33.871	124		3	62.963	54		3	46.6667	75		3	52.3809	63		3	56.9767	86
		4	52.7559	127		4	46.1538	13		4	53.8462	65		4	43.9252	107		4	55.3846	65
		5	46.281	121		5	54.1667	144		5	55.7377	61		5	38.0952	105		5	43.4211	76
	Trial 2	1	37.2263	137	jluEx133	1	62.5	56	jluEx142	1	62.2642	53	jluEx140	1	51.6129	124	jluEx136	1	65.3061	49
		2	28.0575	139		2	65.9091	44		2	69.6429	56		2	42	100		2	68.75	48
		3	32.5203	123		3	47.541	61		3	64	50		3	45.5446	101		3	71.1539	52
		4	31.3726	102		4	70.2128	47		4	53.0612	49		4	48.8636	88		4	69.6629	89
		5	41.1765	153		5	76.3158	38		5	56.4516	62		5				5	62.2951	61
		Mean	38.1027			Mean	60.1292			Mean	57.3377			Mean	48.1823				Mean	61.0608
		SD	7.42422			SD	9.64448			SD	6.56157			SD	6.47499				SD	8.33901
